# Supplementary material for: Cecal microbiome composition and metabolic function in probiotic treated broilers
Source: PLoS One. 2020 Jun 3;15(6):e0225921. doi: 10.1371/journal.pone.0225921 (PMC7269258; doi:10.1371/journal.pone.0225921)
Supplement: S2 Table — (XLSX) [file pone.0225921.s002.xlsx]

## Sheet: S2
S2 Table. Cecal bacterial abundance at phylum-level of broilers fed different probiotics by 21 and 42 days of age
	Relative abundance (%) by 21 days of age
Phylum	CON	SYNBIO	YEAST	SINGLE1	SINGLE2	SINGLE3	p-value
Actinobacteria	1.29	2.07	1.6	1.94	6.25	1.79	0.07
Bacteroidetes	1.28	0.53	0.93	0.99	0.75	0.78	0.72
Firmicutes	93.33	95.43	93.73	94.06	89.38	92.97	0.11
Proteobacteria	2.85	0.94	2.41	1.73	1.86	1.9	0.59
Tenericutes	1.25	1.03	1.33	1.27	1.76	2.55	0.29
	Relative abundance (%) by 42 days of age
Actinobacteria	9.86	10.57	8.9	8.13	5.44	12.33	0.31
Bacteroidetes	0.74	0.8	0.69	0.92	0.99	1.4	0.14
Firmicutes	87.65	86	85.9	87.99	89.25	84.53	0.2
Proteobacteria	0.18	0.15	0.23	0.23	0.25	0.19	0.61
Tenericutes	0.70c	1.30bc	1.78ab	1.57ab	2.22a	1.05bc	<0.0001
a-c Different letters in the same column indicate statistical differences (p<0.05, Tukey test).
Basal diet without probiotics (CON), synbiotic (SYNBIO), yeast-based probiotic (YEAST) or single-strain formulations composed of B. amyloliquefaciens (SINGLE1), B. subtilis (SINGLE2), and B. licheniformis (SINGLE3)
