# Supplementary material for: Cecal microbiome composition and metabolic function in probiotic treated broilers
Source: PLoS One. 2020 Jun 3;15(6):e0225921. doi: 10.1371/journal.pone.0225921 (PMC7269258; doi:10.1371/journal.pone.0225921)
Supplement: S3 Table — (XLSX) [file pone.0225921.s003.xlsx]

## Sheet: S3
S3 Table. List of enriched MataCyc pathways ontology in the probiotic treatments compared against control group
SYNBIO		YEAST		SINGLE1		SINGLE2		SINGLE3
Enriched MetaCyc Pathways	Class	Enriched MetaCyc Pathways	Class	Enriched MetaCyc Pathways	Class	Enriched MetaCyc Pathways	Class	Enriched MetaCyc Pathways	Class
superpathway of S-adenosyl-Lmethionine biosynthesis	Protein synthesis	4-deoxy-L-threo-hex-4-enopyranuronate degradation	Sugar Derivative Degradation	4-deoxy-L-threo-hex-4-enopyranuronate degradation	Sugar Derivative Degradation	glycerol degradation to butanol	Generation of Precursor Metabolite and Energy	sucrose degradation IV (sucrose phosphorylase)	Carbohydrate Degradation
peptidoglycan biosynthesis IV (Enterococcus faecium)	Cell Structure Biosynthesis	colanic acid building blocks biosynthesis	Carbohydrate Biosynthesis	colanic acid building blocks biosynthesis	Carbohydrate Biosynthesis	sucrose degradation	Carbohydrate Degradation	CMP-legionaminate biosynthesis I	Carbohydrate Biosynthesis
L-methionine biosynthesis II	Amino acid biosynthesis	glycerol degradation to butanol	Generation of Precursor Metabolite and Energy	acetyl-CoA fermentation to butanoate II	Generation of Precursor Metabolite and Energy	pentose phosphate pathway (non-oxidative branch)	Generation of Precursor Metabolite and Energy	sucrose degradation III	Carbohydrate Biosynthesis
L-methionine biosynthesis III	Amino acid biosynthesis	superpathway of GDP-mannose-derived O-antigen building blocks biosynthesis	Carbohydrate Biosynthesis	glycerol degradation to butanol	Generation of Precursor Metabolite and Energy	adenosine deoxyribonucleotides de novo biosynthesis	Purine Nucleotide De Novo Biosynthesis
Bifidobacterium shunt	Carbohydrate Degradation	adenosine deoxyribonucleotides de novo biosynthesis	Purine Nucleotide De Novo Biosynthesis	nitrate reduction VI (assimilatory)	Inorganic Nutrient Metabolism	guanosine deoxyribonucleotides de novo biosynthesis	Purine Nucleotide De Novo Biosynthesis
peptidoglycan maturation (meso-diaminopimelate containing)	Cell Structure Biosynthesis	guanosine deoxyribonucleotides de novo biosynthesis	Purine Nucleotide De Novo Biosynthesis	L-1,2 - propanediol degradation	Alcohol Degradation	peptidoglycan biosynthesis IV (Enterococcus faecium)	Cell Structure Biosynthesis
superpathway of geranylgeranyl diphosphate biosynthesis II	Cofactor, Prosthetic Group, Electron Carrier, and Vitamin Biosynthesis	acetyl-CoA fermentation to butanoate II	Generation of Precursor Metabolite and Energy	CMP-legionaminate biosynthesis I	Carbohydrate Biosynthesis	homolactic fermentation	Fermentation to Lactate
homolactic fermentation	Fermentation to Lactate	pentose phosphate pathway (non-oxidative branch)	Generation of Precursor Metabolite and Energy	sucrose degradation IV (sucrose phosphorylase)	Carbohydrate Degradation	heterolactic fermentation	Fermentation to Lactate
mevalonate pathway I	Secondary Metabolite Biosynthesis	sucrose degradation	Carbohydrate Degradation	pentose phosphate pathway (non-oxidative branch)	Generation of Precursor Metabolite and Energy	TCA cycle VIII	Generation of Precursor Metabolite and Energy
glycolysis I (from glucose 6-phosphate)	Generation of Precursor Metabolite and Energy	nitrate reduction VI (assimilatory)	Inorganic Nutrient Metabolism	guanosine ribonucleotides de novo	Purine Nucleotide De Novo Biosynthesis	acetyl-CoA fermentation to butanoate II	Generation of Precursor Metabolite and Energy
glycolysis II (from fructose 6-phosphate)	Generation of Precursor Metabolite and Energy	D-fructuronate degradation	Secondary Metabolite Degradation	adenosine deoxyribonucleotides de novo biosynthesis	Purine Nucleotide De Novo Biosynthesis	glycolysis II (from fructose 6-phosphate)	Generation of Precursor Metabolite and Energy
inosine-5'-phosphate biosynthesis I	Purine Nucleotide De Novo Biosynthesis	superpathway of hexitol degradation	Secondary Metabolite Degradation	peptidoglycan biosynthesis IV (Enterococcus faecium)	Cell Structure Biosynthesis	L-lysine biosynthesis I	amino acid biosynthesis
polyisoprenoid biosynthesis (E. coli)	Cofactor, Prosthetic Group, Electron Carrier, and Vitamin Biosynthesis	adenosine deoxyribonucleotides de novo biosynthesis	Purine Nucleotide De Novo Biosynthesis	startch degradation V	Carbohydrate Degradation	Bifidobacterium shunt	Carbohydrate Degradation
heterolactic fermentation	Fermentation to Lactate	L-1,2 - propanediol degradation	Alcohol Degradation	D-fructuronate degradation	Secondary Metabolite Degradation	mixed fermentantion	Fermentation
sucrose degradation	Carbohydrate Degradation	GDP-mannose byosynthesis	Carbohydrate Biosynthesis	L-phenylalanine biosynthesis I	Amino acid biosynthesis
guanosine ribonucleotides de novo	Purine Nucleotide De Novo Biosynthesis	L-phenylalanine biosynthesis I	Amino acid biosynthesis	L-tyrosine biosynthesis I	Amino acid biosynthesis
adenosine deoxyribonucleotides de novo biosynthesis	Purine Nucleotide De Novo Biosynthesis	L-tyrosine biosynthesis I	Amino acid biosynthesis	superpathway of GDP-mannose-derived O-antigen building blocks biosynthesis	Carbohydrate Biosynthesis
guanosine deoxyribonucleotides de novo biosynthesis	Purine Nucleotide De Novo Biosynthesis	CMP-legionaminate biosynthesis I	Carbohydrate Biosynthesis	glycogen degradation	Carbohydrate Degradation
		heterolactic fermentation	Fermentation to Lactate	pentose phosphate pathway (non-oxidative branch)	Generation of Precursor Metabolite and Energy
		formaldehyde assimilation I	Formaldehyde assimilation
		L-lysine biosynthesis I	Amino acid biosynthesis
		superpathway of glycolysis and the Entner-Doudoroff pathway	Generation of Precursor Metabolite and Energy
		mixed acid fermentation	Generation of Precursor Metabolite and Energy
		N-acetylneuraminate and N-acetylmannosamine degradation I	Carbohydrate Degradation
		acetyl-CoA fermentation to butanoate II	Generation of Precursor Metabolite and Energy
		peptidoglycan biosynthesis IV (Enterococcus faecium)	Cell Structure Biosynthesis
		superpathway of hexitol degradation	Secondary Metabolite Degradation
