# Supplementary material for: Cecal microbiome composition and metabolic function in probiotic treated broilers
Source: PLoS One. 2020 Jun 3;15(6):e0225921. doi: 10.1371/journal.pone.0225921 (PMC7269258; doi:10.1371/journal.pone.0225921)
Supplement: S4 Table — (XLSX) [file pone.0225921.s004.xlsx]

## Sheet: S4
S4 Table. Spearman’s rank correlation matrix of the dominant microbial populations and growth performance parameters
	21 days of age				42 days of age
Bacterial community	BW21	p-value	Mort21	p-value	BW42	p-value	Mort42	p-value
Bifidobacteriales	0.54	0.29	-0.52	0.28	0.42	0.41	-0.46	0.35
Lactobacillales	0.94	0.01	-0.92	0.007	-0.25	0.65	0.55	0.25
Clostridiales	-0.88	0.03	0.81	0.04	-0.4	0.42	0.57	0.23
Enterobacteriales	-0.31	0.53	0.51	0.29	0.39	0.44	0.13	0.8
BW-Body weight
Mort- Mortaliy
